# Supplementary material for: Chlorhexidine for facility-based umbilical cord care: EN-BIRTH multi-country validation study
Source: BMC Pregnancy Childbirth. 2021 Mar 26;21(Suppl 1):239. doi: 10.1186/s12884-020-03338-4 (PMC7995704; doi:10.1186/s12884-020-03338-4)
Supplement: Supplementary file 9 — Additional file 9. Descriptive data for observer-assessed, register-recorded, and survey-reported Chlorhexidine cord application, EN-BIRTH study (n = 12,379 live births). [file 12884_2020_3338_MOESM9_ESM.xlsx]

## Sheet: Additional File 9
SUPPLEMENT TITLE: Every Newborn BIRTH multi-country validation study; informing measurement of coverage and quality of maternal and newborn care
Chlorhexidine for facility-based umbilical cord care: EN-BIRTH multi-country validation study
Additional File 9: Descriptive data for observer-assessed, register-recorded, and survey-reported Chlorhexidine cord application; EN-BIRTH study (n=12,379)
	Bangladesh		Nepal	Grand Total*	Bangladesh		Nepal	Grand Total*	Bangladesh		Nepal	Grand Total*	Bangladesh		Nepal	Grand Total*
	Azimpur	Kushtia	Pokhara		Azimpur	Kushtia	Pokhara		Azimpur	Kushtia	Pokhara		Azimpur	Kushtia	Pokhara
	n (%)	n (%)	n (%)		n (%)	n (%)	n (%)		n (%)	n (%)	n (%)		n (%)	n (%)	n (%)
Definition
Mode of delivery	All Modes of birth Combined				NVD/Forceps/Vacuum				Caesarean section (Elective/ Emergency)				Delivery mode Unknown (Not observed/ Missing)
Labour and Delivery observation
Anything applied to the cord
Observed Applied	2588(89.3)	2260(97.9)	7123(99.4)	11971(96.7)	732(96.3)	1293(96.7)	6085(99.3)	8110(98.6)	1855(86.9)	967(99.6)	1038(99)	3860(92.9)	1(100)	0(0)	0(0)	1(100)
Observed not applied	304(10.6)	46(2)	35(0.4)	385(3.1)	27(3.6)	44(3.3)	28(0.5)	99(1.2)	277(13)	2(0.2)	7(0.7)	286(6.9)	0(0)	0(0)	0(0)	0(0)
Not observed	4(0.1)	2(0.1)	17(0.2)	23(0.2)	1(0.1)	0(0)	13(0.2)	14(0.2)	3(0.1)	2(0.2)	4(0.4)	9(0.2)	0(0)	0(0)	0(0)	0(0)
CHX was applied to the cord
Observed Applied	2582(89.3)	2257(97.9)	7112(99.4)	11951(96.7)	731(96.3)	1290(96.5)	6075(99.4)	8096(98.6)	1850(86.8)	967(99.8)	1037(99.2)	3854(93)	1(100)	0(0)	0(0)	1(100)
Observed not applied	310(10.7)	49(2.1)	46(0.6)	405(3.3)	28(3.7)	47(3.5)	38(0.6)	113(1.4)	282(13.2)	2(0.2)	8(0.8)	292(7)	0(0)	0(0)	0(0)	0(0)
Not observed	4(0.1)	2(0.1)	17(0.2)	23(0.2)	1(0.1)	0(0)	13(0.2)	14(0.2)	3(0.1)	2(0.2)	4(0.4)	9(0.2)	0(0)	0(0)	0(0)	0(0)
CHX was applied to the cord within 1 hour
Observed Applied	2314(80)	2159(93.6)	7006(97.9)	11479(92.9)	668(88)	1229(91.9)	5983(97.9)	7880(96)	1646(77.2)	930(96)	1023(97.9)	3599(86.8)	0(0)	0(0)	0(0)	0(0)
Observed not applied	578(20)	147(6.4)	152(2.1)	877(7.1)	91(12)	108(8.1)	130(2.1)	329(4)	486(22.8)	39(4)	22(2.1)	547(13.2)	1(100)	0(0)	0(0)	1(100)
Not observed	4(0.1)	2(0.1)	17(0.2)	23(0.2)	1(0.1)	0(0)	13(0.2)	14(0.2)	3(0.1)	2(0.2)	4(0.4)	9(0.2)	0(0)	0(0)	0(0)	0(0)
Time gap between birth and anything/ CHX application
<5 mins	2158(74.5)	1095(47.4)	4748(66.2)	8001(64.6)	543(71.4)	564(42.2)	3981(65)	5088(61.9)	1615(75.6)	531(54.7)	767(73.1)	2913(70.1)	0(0)	0(0)	0(0)	0(0)
5-10 mins	122(4.2)	731(31.7)	1741(24.3)	2594(21)	101(13.3)	407(30.4)	1543(25.2)	2051(24.9)	21(1)	324(33.4)	198(18.9)	543(13.1)	0(0)	0(0)	0(0)	0(0)
10-15 mins	16(0.6)	180(7.8)	410(5.7)	606(4.9)	14(1.8)	126(9.4)	364(5.9)	504(6.1)	2(0.1)	54(5.6)	46(4.4)	102(2.5)	0(0)	0(0)	0(0)	0(0)
15-30 mins	11(0.4)	131(5.7)	83(1.2)	225(1.8)	6(0.8)	111(8.3)	77(1.3)	194(2.4)	5(0.2)	20(2.1)	6(0.6)	31(0.7)	0(0)	0(0)	0(0)	0(0)
30+ mins	9(0.3)	27(1.2)	52(0.7)	88(0.7)	4(0.5)	26(1.9)	41(0.7)	71(0.9)	5(0.2)	1(0.1)	11(1)	17(0.4)	0(0)	0(0)	0(0)	0(0)
Not observed	580(20)	144(6.2)	141(2)	865(7)	92(12.1)	103(7.7)	120(2)	315(3.8)	487(22.8)	41(4.2)	21(2)	549(13.2)	1(100)	1(100)	0(0)	0(0)
Women's Exit-Survey Report
Anything applied to umbilical cord after it was cut
Yes, Applied	87(3.1)	1393(61.8)	631(9.4)	2111(17.8)	14(1.9)	915(69.9)	559(9.7)	1488(19.1)	73(3.5)	478(50.6)	70(7.1)	621(15.5)	0(0)	0(0)	2(7.7)	2(7.4)
Not applied	623(22)	157(7)	767(11.4)	1547(13.1)	169(22.9)	75(5.7)	679(11.8)	923(11.9)	453(21.7)	82(8.7)	88(9)	623(15.5)	1(100)	0(0)	0(0)	1(3.7)
Don’t know	2115(74.8)	698(31)	5328(79)	8141(68.8)	555(75.1)	315(24.1)	4485(78.1)	5355(68.8)	1560(74.8)	383(40.6)	819(83.3)	2762(68.8)	0(0)	0(0)	24(92.3)	24(88.9)
Missing	1(0)	5(0.2)	22(0.3)	28(0.2)	1(0.1)	4(0.3)	16(0.3)	21(0.3)	0(0)	1(0.1)	6(0.6)	7(0.2)	0(0)	0(0)	0(0)	0(0)
CHX applied to the umbilical cord
Yes, Applied	12(0.4)	840(37.3)	604(9)	1456(12.3)	4(0.5)	601(45.9)	536(9.3)	1141(14.7)	8(0.4)	239(25.3)	66(6.7)	313(7.8)	0(0)	0(0)	2(7.7)	2(7.4)
Not applied	624(22.1)	157(7)	767(11.4)	1548(13.1)	169(22.9)	75(5.7)	679(11.8)	923(11.9)	454(21.8)	82(8.7)	88(9)	624(15.5)	1(100)	0(0)	0(0)	1(3.7)
Don’t know	2189(77.5)	1251(55.5)	5355(79.4)	8795(74.4)	565(76.5)	629(48.1)	4508(78.6)	5702(73.2)	1624(77.9)	622(65.9)	823(83.7)	3069(76.5)	0(0)	0(0)	24(92.3)	24(88.9)
Missing	1(0)	5(0.2)	22(0.3)	28(0.2)	1(0.1)	4(0.3)	16(0.3)	21(0.3)	0(0)	1(0.1)	6(0.6)	7(0.2)	0(0)	0(0)	0(0)	0(0)
Timing of applying CHX to umbilical cord after it was cut
≤ 1 hour	1(0)	588(26.1)	316(4.7)	905(7.7)	0(0)	402(30.7)	288(5)	690(8.9)	1(0)	186(19.7)	26(2.6)	213(5.3)	0(0)	0(0)	2(7.7)	2(7.4)
>1 hour	1(0)	21(0.9)	0(0)	22(0.2)	0(0)	10(0.8)	0(0)	10(0.1)	1(0)	11(1.2)	0(0)	12(0.3)	0(0)	0(0)	0(0)	0(0)
Not applied	624(22.1)	157(7)	767(11.4)	1548(13.1)	169(22.9)	75(5.7)	679(11.8)	923(11.9)	454(21.8)	82(8.7)	88(9)	624(15.5)	1(100)	0(0)	0(0)	1(3.7)
Don’t know	2199(77.8)	1482(65.8)	5643(83.6)	9324(78.8)	569(77)	818(62.5)	4756(82.9)	6143(78.9)	1630(78.1)	664(70.3)	863(87.8)	3157(78.7)	0(0)	0(0)	24(92.3)	24(88.9)
Missing	1(0)	5(0.2)	22(0.3)	28(0.2)	1(0.1)	4(0.3)	16(0.3)	21(0.3)	0(0)	1(0.1)	6(0.6)	7(0.2)	0(0)	0(0)	0(0)	0(0)
The person that applied chlorhexidine
Health worker	11(0.4)	827(36.7)	599(8.9)	1437(12.2)	4(0.5)	596(45.5)	533(9.3)	1133(14.5)	7(0.3)	231(24.5)	64(6.5)	302(7.5)	0(0)	0(0)	2(7.7)	2(7.4)
Mother	0(0)	1(0)	0(0)	1(0)	0(0)	0(0)	0(0)	0(0)	0(0)	1(0.1)	0(0)	1(0)	0(0)	0(0)	0(0)	0(0)
Not applied	624(22.1)	157(7)	767(11.4)	1548(13.1)	169(22.9)	75(5.7)	679(11.8)	923(11.9)	454(21.8)	82(8.7)	88(9)	624(15.5)	1(100)	0(0)	0(0)	1(3.7)
Don’t know	2190(77.5)	1263(56.1)	5360(79.4)	8813(74.5)	565(76.5)	634(48.4)	4511(78.6)	5710(73.3)	1625(77.9)	629(66.6)	825(83.9)	3079(76.7)	0(0)	0(0)	24(92.3)	24(88.9)
Missing	1(0)	5(0.2)	22(0.3)	28(0.2)	1(0.1)	4(0.3)	16(0.3)	21(0.3)	0(0)	1(0.1)	6(0.6)	7(0.2)	0(0)	0(0)	0(0)	0(0)
Respondents were told the reason for CHX application
Yes	3(0.1)	127(5.6)	80(1.2)	210(1.8)	1(0.1)	80(6.1)	73(1.3)	154(2)	2(0.1)	47(5)	7(0.7)	56(1.4)	0(0)	0(0)	0(0)	0(0)
No	3(0.1)	376(16.7)	488(7.2)	867(7.3)	1(0.1)	266(20.3)	431(7.5)	698(9)	2(0.1)	110(11.7)	55(5.6)	167(4.2)	0(0)	0(0)	2(7.7)	2(7.4)
Not applied	624(22.1)	157(7)	767(11.4)	1548(13.1)	169(22.9)	75(5.7)	679(11.8)	923(11.9)	454(21.8)	82(8.7)	88(9)	624(15.5)	1(100)	0(0)	0(0)	1(3.7)
Don’t know	2195(77.7)	1588(70.5)	5391(79.9)	9174(77.6)	567(76.7)	884(67.5)	4540(79.1)	5991(76.9)	1628(78)	704(74.6)	827(84.1)	3159(78.7)	0(0)	0(0)	24(92.3)	24(88.9)
Missing	1(0)	5(0.2)	22(0.3)	28(0.2)	1(0.1)	4(0.3)	16(0.3)	21(0.3)	0(0)	1(0.1)	6(0.6)	7(0.2)	0(0)	0(0)	0(0)	0(0)
Register-Recorded
CHX applied to the umbilical cord
Yes, Applied	2185(98.3)	1796(97.7)	5282(78.7)	9263(86.0)	547(97.9)	1073(97.6)	4963(84.3)	6583(87.2)	1638(98.5)	723(97.7)	318(39)	2679(83.2)	0(0)	0(0)	1(16.7)	1(16.7)
Not applied	24(1.1)	2(0.1)	31(0.5)	57(0.5)	5(0.9)	1(0.1)	29(0.5)	35(0.5)	19(1.1)	1(0.1)	2(0.2)	22(0.7)	0(0)	0(0)	0(0)	0(0)
Not readable	0(0)	0(0)	4(0.1)	4(0)	0(0)	0(0)	3(0.1)	3(0)	0(0)	0(0)	1(0.1)	1(0)	0(0)	0(0)	0(0)	0(0)
Not recorded	13(0.6)	41(2.2)	1394(20.8)	1448(13.4)	7(1.3)	25(2.3)	894(15.2)	926(12.3)	6(0.4)	16(2.2)	495(60.7)	517(16.1)	0(0)	0(0)	5(83.3)	5(83.3)
*Total is an individual weighted mean
	All Modes of Birth Combined			NVD/Forceps/Vacuum			C-Sections
CHX Application	% coverage	95% CI		% coverage	95% CI		% coverage	95% CI
		min	max		min	max		min	max
Labour and Delivery observation
Azimpur	89.2808	88.0997	90.3575	96.3109	94.7074	97.4418	86.773	85.2667	88.1467
Kushtia	97.8751	97.1992	98.3906	96.4847	95.3516	97.3492	99.7936	99.1777	99.9484
Pokhara	99.3574	99.1431	99.5183	99.3784	99.1468	99.5474	99.2344	98.476	99.6169
Total	96.7222	96.3933	97.0221	98.6235	98.3472	98.8541	92.9571	92.1371	93.6974
Maternal Recall Survey (Broad definition)
Azimpur	0.42478	0.24135	0.74657	0.54201	0.20341	1.43614	0.38351	0.19183	0.76524
Kushtia	37.3665	35.3886	39.3876	46.0536	43.3621	48.7684	25.3446	22.6678	28.2223
Pokhara	8.98008	8.31974	9.68729	9.36572	8.6375	10.1485	6.75537	5.34067	8.51112
Total	12.34	11.7586	12.9459	14.6923	13.9221	15.4974	7.81328	7.02144	8.68608
Register-Recorded
Azimpur	98.3348	97.7099	98.7913	97.8533	96.2564	98.7777	98.4967	97.7841	98.9825
Kushtia	97.6618	96.8615	98.2616	97.6342	96.5473	98.3847	97.7027	96.3342	98.5679
Pokhara	78.7066	77.7105	79.6698	84.2758	83.3233	85.1835	38.9706	35.6778	42.3672
Total	85.9915	85.323	86.6342	87.2267	86.4544	87.9612	83.2246	81.8935	84.4764
Total excluding Pokhara	98.03	97.5537	98.4151	97.7081	96.8652	98.3283	98.2522	97.643	98.706
	Observer prevalence CHX Application
	Bangladesh		Nepal	Grand Total
	Azimpur	Kushtia	Pokhara
	n (%)	n (%)	n (%)	n (%)
Definition
Labour and Delivery observation
Total
Observed Applied	2588(89.3)	2260(97.9)	7123(99.3)	11971(96.7)
Observed not applied	304(10.6)	46(2)	35(0.5)	385(3.1)
Not observed	4(0.1)	2(0.1)	17(0.2)	23(0.2)
Women's Exit-Survey Report
Total
CHX applied	12(0.4)	840(37.3)	604(9)	1456(12.3)
CHX not applied	624(22.1)	157(7)	767(11.4)	1548(13.1)	Grand Totals for Register-Recorded: Excluding Pokhara
Don’t know	2189(77.5)	1251(55.5)	5355(79.4)	8795(74.4)
No response	1(0)	5(0.2)	22(0.3)	28(0.2)	All Modes Combined	Vaginal Births	C-Sections
Data Extraction
Total
CHX applied	2185(98.3)	1796(97.7)	5282(78.7)	9263(86)	5282(78.7)	4963(84.3)	318(39)
CHX not applied	24(1.1)	2(0.1)	31(0.5)	57(0.5)	31(0.5)	29(0.5)	2(0.2)
Not readable	0(0)	0(0)	4(0.1)	4(0)	4(0.1)	3(0.1)	1(0.1)
Not recorded	13(0.6)	41(2.2)	1394(20.8)	1448(13.4)	1394(20.8)	894(15.2)	495(60.7)
Analyis 04.02.20 + timing 200318
